# Supplementary material for: Efficient Cholesterol Transport in Dendritic Cells Defines Optimal Exogenous Antigen Presentation and Toxoplasma gondii Proliferation
Source: Front Cell Dev Biol. 2022 Mar 4;10:837574. doi: 10.3389/fcell.2022.837574 (PMC8931308; doi:10.3389/fcell.2022.837574)
Supplement: Supplementary file 1 [file Presentation1.zip]

Archive with 5 entries (5 files):
- Fig. S1.tif
- Fig. S2.tif
- Fig. S3.tif
- Fig. S5.tif
- Fig. S6.tif
